# Supplementary material for: Geographic and Climatic Effects on Fermentation Quality and Bacterial Diversity of Saccharum arundinaceum and Leucaena leucocephala Silage
Source: Microorganisms. 2026 Apr 16;14(4):899. doi: 10.3390/microorganisms14040899 (PMC13118623; doi:10.3390/microorganisms14040899)
Supplement: Supplementary file 1 [file microorganisms-14-00899-s001.zip]

Archive with 1 entries (1 files):
- microorganisms-4236842-supplementary.pdf
